# Supplementary material for: Rumen and Serum Metabolomes in Response to Endophyte-Infected Tall Fescue Seed and Isoflavone Supplementation in Beef Steers
Source: Toxins (Basel). 2020 Nov 26;12(12):744. doi: 10.3390/toxins12120744 (PMC7761436; doi:10.3390/toxins12120744)
Supplement: Supplementary file 1 [file toxins-12-00744-s001.zip › Supplementary File 1.xlsx]

## Sheet: Sheet1
	E-P-		E-P+		E+P-		E+P+
Metabolite	Mean	SEM	Mean	SEM	Mean	SEM	Mean	SEM
1-Methyladenosine	1.67796e+06	507740	2640200	716179	2.93923e+06	542181	1370400	412148
2_3-Dihydroxybenzoate	79900000	1.10326e+07	88600000	7.29668e+06	5.71592e+07	8.4533e+06	60910000	4.96565e+06
2-Dehydro-D-gluconate	1.17186e+07	3.35311e+06	15846000	2.41836e+06	1.61492e+07	2.20257e+06	18299000	3.51204e+06
2-hydroxyglutaric acid	6.46429e+07	2.12874e+07	67070000	1.56396e+07	3.64008e+07	9.07544e+06	80234000	3.56364e+07
2-Oxo-4-methylthiobutanoate	374286	115412	773400	142308	505331	109303	600210	212540
2-Oxoisovalerate	1.34157e+07	3.72526e+06	27637000	5.03099e+06	1.52746e+07	2.27919e+06	34020000	1.18471e+07
3-Hydroxyisovalerate	1.98814e+07	5.9078e+06	52870000	2.20381e+07	3.57077e+07	1.10825e+07	40140000	1.23563e+07
3-Methylphenylacetic acid	6930000000	1.06304e+09	5970000000	7.87063e+08	6.70769e+09	9.53033e+08	5606000000	3.08059e+08
3-Methylthiopropionate	1.60557e+07	5.58191e+06	18070000	2.57859e+06	1.82561e+07	5.41417e+06	22137000	4.88834e+06
4-Aminobenzoate	4170000	819846	4777000	747819	4.27062e+06	790672	3991000	536403
4-Pyridoxate	3.57714e+08	6.69953e+07	432500000	4.1054e+07	3.07731e+08	6.17701e+07	321600000	4.79843e+07
Acetyllysine	2.05429e+06	320274	2861000	251994	2452000	465527	2348000	334467
Adenine	4.79429e+07	1.00485e+07	88969000	3.20024e+07	2.24908e+07	5.82432e+06	23455000	4.73768e+06
AICAR	2277.14	1196.67	119417	108110	1246.15	561.338	140708	119333
Allantoate	309129	143398	278330	73753.7	922208	216121	556290	133430
Allantoin	6.32714e+06	1.47876e+06	11228000	2.23727e+06	1.40162e+07	2.04805e+06	15579000	3.19699e+06
alpha-Ketoglutarate	1.54543e+07	8.68617e+06	29882000	7.80001e+06	1.57308e+07	3.20477e+06	16091000	4.7887e+06
AMP/dGMP	443986	155582	2051360	1.70644e+06	519292	162498	688640	415885
Asparagine	1.01514e+06	195740	1176200	171933	1.40308e+06	244285	1315400	181385
Aspartate	4.57271e+07	1.61657e+07	84988000	2.02991e+07	4.42623e+07	1.07279e+07	35113000	1.15077e+07
Cholate	1.22286e+06	347106	4433300	2.48686e+06	4.97831e+06	1.67936e+06	3550200	972743
Citraconate	7.25171e+07	3.24293e+07	50820000	1.01557e+07	5.28846e+07	3.89101e+06	73050000	2.19392e+07
Citrulline	4.30429e+06	827152	10184000	2.5817e+06	4.46769e+06	898736	3264100	703994
CMP	820500	348877	5515300	1.95524e+06	1.41927e+06	889702	414810	148229
Creatine	4.67686e+06	1.68786e+06	8391400	3.3384e+06	1.04015e+07	3.78526e+06	7682000	2.55805e+06
Creatinine	8.57714e+06	1.6713e+06	22430000	5.68057e+06	2.64485e+07	3.19658e+06	34549000	7.33849e+06
Cystathionine	157843	48382.1	194630	29987.6	141300	31382.3	142220	17896
Cysteate	1.05377e+06	783052	416970	247865	276123	91648.1	234880	84625.1
Cytidine	412429	159012	793900	164139	367485	132431	302350	105617
Cytosine	422429	118751	432920	117521	322685	50060.8	424650	89252.3
Deoxyinosine	1371000	358695	2402400	574312	1.19787e+06	421244	1069900	410455
Deoxyuridine	1.11314e+06	504681	2362400	437796	825531	369328	782740	343803
D-Erythrose 4-phosphate	171586	49572.1	865190	404031	324346	114830	65770	23890.3
D-Gluconate	1.95029e+07	8.17484e+06	15725300	4.44648e+06	2.98969e+07	7.52585e+06	21476000	6.76006e+06
Dimethylglycine	189900	55303.9	575160	192526	921823	280294	392840	179548
dTMP	418429	98169.6	1235180	460776	461462	66454.1	717800	191699
Glucosamine	3.58286e+06	437948	3720000	238136	4161000	617709	3544000	212620
Glucose phosphate	536457	180815	1284400	708329	774962	199378	2406570	1.71428e+06
Glutamate	1.15686e+08	4.38955e+07	198270000	4.53597e+07	7.58923e+07	1.97978e+07	67775000	2.45864e+07
Glutamine	3.01314e+06	887832	5009000	958073	5080000	1.79931e+06	3790700	1.02931e+06
glutaric acid	6.55286e+08	1.5197e+08	717100000	7.08864e+07	7.19015e+08	1.15087e+08	678900000	6.36339e+07
GMP	179310	146970	229470	85156.2	191946	57620.4	197530	60173.7
Guanidoacetic acid	23360	7775.51	81556	41856.2	238292	83209.6	328888	159208
Guanine	2.31257e+06	1.09142e+06	1516900	371274	934000	161366	1217200	150574
Guanosine	832857	427127	893500	256430	361869	135790	238240	74288
Histidinol	464286	90186.2	530800	68348.4	386746	81269	386600	43168.7
homocitrulline	172471	50409.5	250100	26570.4	301292	75008	325200	101739
Homoserine/Threonine	8.68429e+06	1.41726e+06	11636000	1.26939e+06	7.47231e+06	1.16973e+06	5820000	547333
Homovanillic acid (HVA	1.13386e+07	3.03005e+06	15980000	2.09214e+06	1.92123e+07	3.6841e+06	15016000	2.08965e+06
Hydroxybenzoate	2.84143e+07	5.59887e+06	46850000	1.33222e+07	5.17923e+07	1.00091e+07	50440000	1.08825e+07
Hydroxyisocaproic acid	4.58714e+07	1.02293e+07	147470000	6.30527e+07	7.03615e+07	1.71082e+07	79010000	2.65779e+07
Hydroxyphenylacetate	140000000	2.17683e+07	157960000	1.37689e+07	1.68415e+08	2.69026e+07	184300000	1.17351e+07
Hydroxyproline	1.93314e+06	619123	3081000	537392	3.08385e+06	438202	2963000	659409
Hypoxanthine	1.05057e+08	4.09199e+07	129550000	3.01807e+07	4.35892e+07	1.76229e+07	44386000	1.57282e+07
IMP	18082.9	10971.5	106441	68925.2	743637	695970	685221	681643
Indole-3-carboxylate	3.00571e+08	4.54956e+07	329500000	2.60509e+07	330200000	4.77699e+07	321100000	2.70092e+07
Inosine	7.36343e+06	5.0178e+06	7077400	3.0126e+06	3.00162e+06	1.25948e+06	4538188	3.37365e+06
Jasmonate	1.53857e+07	2.21181e+06	15973000	1.16435e+06	1.61308e+07	1.79588e+06	18440000	1.50172e+06
Kynurenic acid	28100000	5.07327e+06	28570000	2.09109e+06	30170000	4.55363e+06	33910000	4.17901e+06
Kynurenine	329286	127541	323500	47830.1	547131	160529	489400	90690.2
Leucine/Isoleucine	5.87857e+07	2.51866e+07	108500000	3.19154e+07	4.83538e+07	9.65459e+06	52280000	1.5122e+07
Malate	1.49414e+08	8.72358e+07	44025000	1.37942e+07	7.21077e+07	1.24604e+07	147986000	8.50522e+07
Methionine	3.01714e+06	681894	5510000	1.11983e+06	2.62531e+06	722338	2627300	818555
methyl glutaric acid1	1.26043e+08	5.84424e+07	147190000	4.05583e+07	1.08169e+08	2.09961e+07	122450000	2.07902e+07
methyl glutaric acid2	2.51429e+08	6.83621e+07	281300000	3.63358e+07	2.84823e+08	6.94717e+07	283600000	2.51401e+07
methyl succinic acid	3.97857e+08	7.02124e+07	563900000	9.3829e+07	5.53385e+08	1.25894e+08	627600000	7.47828e+07
myo-Inositol	8620000	2.25952e+06	11973000	2.22344e+06	1.50854e+07	4.11608e+06	15048000	4.84933e+06
N-Acetyl-beta-alanine	24300000	5.1783e+06	24930000	5.64518e+06	3.27754e+07	8.5006e+06	29370000	3.9548e+06
N-Acetylglucosamine	4.07571e+06	867401	4079000	210663	4.07146e+06	555206	3382000	384170
N-Acetylglutamate	3.62043e+07	1.29854e+07	47959000	8.32863e+06	3.29031e+07	9.35777e+06	49090000	2.23182e+07
N-Acetylglutamine	1.88457e+06	447784	2505000	361113	2.19762e+06	419692	2294000	302244
N-Acetylornithine	3.92714e+06	805510	4774000	414976	3.84477e+06	586082	3848000	300791
Nicotinate	9.45143e+07	2.13808e+07	147300000	2.46977e+07	9.08615e+07	1.6939e+07	109540000	2.95373e+07
Norepinephrine	2.90429e+07	6.21338e+06	44990000	9.27305e+06	5.61997e+07	2.0164e+07	61710000	8.96827e+06
Ornithine	660143	114197	1868900	488146	789462	174166	526910	131459
Orotate	1.12629e+07	2.74207e+06	9996000	1.7078e+06	1.90869e+07	5.6407e+06	67754000	5.75889e+07
Pantothenate	23400000	5.77758e+06	28160000	2.91548e+06	43800000	1.89647e+07	31250000	4.69558e+06
Phenylalanine	28680000	9.02714e+06	48990000	1.34041e+07	20310000	5.28824e+06	18940000	5.46509e+06
Phenyllactic acid	2.05286e+08	7.65425e+07	356060000	1.32894e+08	3.22177e+08	7.67981e+07	264700000	5.57124e+07
pimelic acid	3.95857e+08	1.00366e+08	577200000	9.17785e+07	4.87962e+08	1.35498e+08	439800000	5.76398e+07
Proline	4520000	1.94906e+06	5633700	1.57308e+06	2.46277e+06	677646	1498800	263379
Pyridoxine	2.90429e+07	6.16815e+06	44900000	9.24858e+06	5.59103e+07	1.99298e+07	61480000	8.8694e+06
Pyroglutamic acid	1.85214e+08	4.59843e+07	186380000	3.97344e+07	1.54315e+08	2.21955e+07	141060000	3.50297e+07
Ribose phosphate	1.60886e+07	3.16274e+06	43868000	8.36529e+06	1.60531e+07	5.90352e+06	20995000	9.06486e+06
Salicylate	170000000	3.49394e+07	176370000	1.81722e+07	1.78638e+08	2.12486e+07	178700000	1.19583e+07
Serine	4.61286e+06	985185	6536500	1.52799e+06	4.81692e+06	1.15403e+06	3077400	794707
sn-Glycerol 3-phosphate	7.34429e+06	1.36663e+06	8975000	1.76504e+06	1.16185e+07	4.07291e+06	8388000	1.47406e+06
S-Ribosyl-L-homocysteine	37485.7	6388.66	34451	9664.36	60395.4	30609.9	51929	14678.2
Succinate/Methylmalonate	1.87029e+08	3.73528e+07	324700000	7.26141e+07	287000000	3.00992e+07	371450000	1.19232e+08
Taurine	1.09229e+07	4.17283e+06	10208600	2.23946e+06	1.31392e+07	2.38824e+06	12216200	3.62599e+06
Taurodeoxycholate	366029	347440	176050	103258	222762	131542	154430	82556
Thymine	4.67857e+07	6.44539e+06	48360000	4.50087e+06	5.50769e+07	8.27218e+06	57940000	4.99518e+06
Trehalose/Sucrose	4.83929e+06	2.55779e+06	762260	418368	5.45562e+06	2.52299e+06	23238300	2.23087e+07
tricarballylic acid	20340000	1.11502e+07	113128000	5.88256e+07	4.01746e+07	1.08552e+07	34673000	9.17515e+06
Tryptophan	5.78571e+06	1.20795e+06	9690000	2.36884e+06	5.32538e+06	1.06417e+06	5212500	1.47968e+06
Tyrosine	1.42943e+07	4.0087e+06	24850000	6.20975e+06	10700000	2.59186e+06	10175000	2.99752e+06
UMP	1.69871e+06	647089	11383000	4.13206e+06	3.87586e+06	1.7251e+06	1251230	665841
Uracil	8.55429e+07	1.9846e+07	129790000	2.19765e+07	5.23138e+07	1.23201e+07	62820000	1.86488e+07
Uridine	1.24786e+06	284108	2776600	952605	4.35617e+06	1.69585e+06	5681230	2.50105e+06
Valine/betaine	3.01571e+07	7.32825e+06	38750000	4.86098e+06	3.14762e+07	4.82122e+06	36220000	7.34714e+06
Vanillin	9.64571e+07	2.24922e+07	76280000	8.53086e+06	8.29154e+07	1.02925e+07	83060000	4.73794e+06
Xanthine	2.93857e+08	5.58247e+07	401500000	7.80321e+07	1.43862e+08	5.15124e+07	213820000	7.01129e+07
Xanthosine	350243	100471	662580	226049	131102	58013.1	765017	542971
Xanthurenic acid	8.70429e+06	3.27774e+06	9207000	964989	8.77808e+06	1.62189e+06	6735000	1.11799e+06
Xylitol	4.63857e+06	1.27012e+06	4976000	1.01671e+06	8.11538e+06	1.76153e+06	7365000	2.29392e+06
xylose	6.53857e+06	1.69888e+06	10836000	2.34258e+06	4.33023e+06	1.2353e+06	2924000	667801
