# Supplementary material for: Rumen and Serum Metabolomes in Response to Endophyte-Infected Tall Fescue Seed and Isoflavone Supplementation in Beef Steers
Source: Toxins (Basel). 2020 Nov 26;12(12):744. doi: 10.3390/toxins12120744 (PMC7761436; doi:10.3390/toxins12120744)
Supplement: Supplementary file 1 [file toxins-12-00744-s001.zip › Supplementary File 2.xlsx]

## Sheet: Sheet1
	E-P-		E-P+		E+P-		E+P+
	Mean	SEM	Mean	SEM	Mean	SEM	Mean	SEM
Methyladenosine	378286	226053	339030	91403.1	656808	349168	275420	87503.7
Methylhistidine	923286	61097.4	890600	98113.8	1.15308e+06	89015.4	779800	44305.2
Dihydroxybenzoate	2.63286e+07	6.18137e+06	21074000	5.47764e+06	2.30077e+07	3.54843e+06	12967000	2.0852e+06
Aminoadipate	1.48897e+07	4.74335e+06	7631000	1.38959e+06	7.16385e+06	1.38936e+06	5894000	936822
DehydroDgluconate	3.70143e+07	6.26659e+06	40726000	9.20405e+06	5.49331e+07	7.63535e+06	41310000	4.44886e+06
Hydroxy2methylsuccinate	3.46571e+07	1.02427e+07	33733000	6.47672e+06	3.91069e+07	5.01603e+06	23560000	4.16627e+06
Oxo4methylthiobutanoate	1.09434e+06	508075	1058710	568463	659969	287549	629630	345723
Oxoisovalerate	4.62714e+07	7.69495e+06	52770000	1.14319e+07	5.75462e+07	7.87137e+06	33980000	5.07041e+06
Dihydroxyphenylacetate	419671	124834	361550	102467	405746	86002.3	199280	49246.9
Methylphenylaceticacid	1.90529e+08	3.86486e+07	145220000	3.60049e+07	2.11885e+08	2.84767e+07	141650000	2.23857e+07
Phosphoglycerate	3.58886e+06	1.45588e+06	5415220	2.2706e+06	3.38455e+06	1.02042e+06	1545280	549568
GABA	1.29843e+06	128249	995500	165273	1.55938e+06	172225	938100	96880.8
Pyridoxate	1.86429e+07	2.97904e+06	13913000	2.05529e+06	2.01231e+07	1.70798e+06	16277000	1.72328e+06
Acetoacetate	4.15686e+07	8.98987e+06	24990000	8.27714e+06	5.83315e+07	8.47777e+06	33835000	6.69844e+06
Acetyllysine	3.12429e+06	460098	2896000	548127	3.68846e+06	384157	2272000	269727
Aconitate	5.76857e+08	1.04132e+08	483930000	1.25496e+08	644000000	8.20005e+07	451990000	8.44628e+07
Alanine_Sarcosine	4.46714e+07	7.98796e+06	52710000	5.6103e+06	5.56077e+07	5.69272e+06	38590000	4.33816e+06
Allantoate	4.57143e+06	945990	3520600	672995	4.02154e+06	635394	3146000	414569
Allantoin	2.33857e+08	1.81822e+07	199310000	2.32042e+07	2.39462e+08	1.19076e+07	188600000	9.91542e+06
alphaKetoglutarate	1.54829e+08	3.41876e+07	140160000	4.0965e+07	1.41008e+08	2.32978e+07	87990000	1.3583e+07
aminocaproicacid	6.94429e+08	1.09285e+08	686800000	1.31046e+08	8.89538e+08	6.91346e+07	488300000	7.03461e+07
AMP_dGMP	1.41486e+06	237835	1555000	300569	1.29931e+06	185081	975900	112685
Arginine	1.35014e+07	1.65671e+06	11434000	1.46151e+06	1.23977e+07	711492	10587000	664968
Ascorbate	1.97634e+06	659162	2173429	887754	1.87982e+06	431176	1272389	427037
Asparagine	30600000	3.19106e+06	28370000	4.14464e+06	3.41769e+07	2.49088e+06	24440000	1.7898e+06
Aspartate	128400000	2.68207e+07	112510000	2.74347e+07	1.46462e+08	2.29515e+07	80270000	1.54901e+07
Cholate	5.83571e+07	2.28665e+07	56723000	2.16091e+07	1.08463e+08	4.53438e+07	45729000	1.40314e+07
Cholesterolsulfate	6.89857e+07	1.51546e+07	71265000	2.39196e+07	6.10692e+07	1.10781e+07	54530000	1.89667e+07
Citrulline	6.36714e+07	7.5397e+06	62090000	1.0178e+07	6.22769e+07	2.36063e+06	55120000	5.75621e+06
Creatine	5.38857e+07	5.30837e+06	56140000	5.67651e+06	6.35154e+07	5.07077e+06	48380000	4.57493e+06
Creatinine	2.37714e+07	3.44686e+06	24960000	2.54795e+06	2.96615e+07	1.36441e+06	24720000	1.88578e+06
Cytidine	2059000	390964	1487400	225792	3.29154e+06	989596	1538300	256760
deoxycytidine	1.05171e+06	198019	796600	166894	1.19123e+06	136847	815400	100646
Deoxyuridine	4.02914e+06	1.04379e+06	3736200	839566	4.67317e+06	642163	2817800	511275
D_Erythrose4_phosphate	357386	149382	155816	67145.7	406275	109024	274100	106258
DGlucarate	955200	393253	1085630	441782	979490	311062	687804	214940
DGluconate	1.12543e+08	2.40349e+07	131720000	2.75826e+07	1.32554e+08	1.63911e+07	105400000	1.86081e+07
Fumarate	4.68429e+06	1.32176e+06	3638500	1.18971e+06	4610000	1.22222e+06	2984800	771359
Glucosephosphate	162014	43978.7	201990	59117.8	357177	61074	332940	226324
Glutamate	3.19143e+08	4.98887e+07	279630000	6.51425e+07	352000000	3.80619e+07	211200000	2.74254e+07
Glutamine	1.83143e+08	2.259e+07	193540000	2.94864e+07	2.15538e+08	1.13525e+07	174600000	1.67094e+07
Histidine	1.01271e+07	1.4455e+06	8632000	1.7353e+06	1.08408e+07	868128	8358000	1.04833e+06
homocitrulline	1222000	113826	1527500	242960	1.59369e+06	170867	1410700	161327
Homocysteine	1.99714e+06	239709	1509500	232235	2.04769e+06	147814	1428700	115310
Homoserine_Threonine	5.08571e+07	5.86527e+06	45630000	8.39992e+06	5.42385e+07	3.24631e+06	39510000	3.94778e+06
Homovanillicacid	1.60471e+07	3.6917e+06	14353000	2.99195e+06	1.83908e+07	2.37761e+06	12159000	1.90742e+06
Hydroxybenzoate	1277000	392501	1042130	479193	3.18497e+06	1.13255e+06	733700	248005
Hydroxyphenylacetate	1.24643e+07	4.51763e+06	10880000	2.98192e+06	1.37823e+07	2.39779e+06	7146000	1.02825e+06
Hydroxyproline	1.94857e+07	2.65719e+06	19914000	2.21555e+06	19600000	822130	16640000	1.04267e+06
Hypoxanthine	1361.43	1361.43	2515590	2.48717e+06	1.53775e+07	1.5219e+07	44484	32268
Indole	431686	145703	329166	125683	323092	91220.4	262790	72870.1
Indole3carboxylate	1.53543e+06	354570	1181300	254666	1.27254e+06	315046	837500	180490
Inosine	2.36407e+06	2.25619e+06	972650	749512	1.42491e+07	1.40626e+07	107037	32300.6
Kynurenicacid	1.07071e+06	350785	625570	187855	1.86308e+06	1.09369e+06	752700	167010
Kynurenine	1.52557e+07	4.41648e+06	13861000	3.75984e+06	1.66431e+07	1.81546e+06	9964000	2.14852e+06
Lactate	1.53143e+09	3.66772e+08	1082500000	2.77293e+08	7.36154e+08	1.87083e+08	837800000	1.77434e+08
Malate	157100000	3.0058e+07	156870000	3.41044e+07	235000000	6.35164e+07	106340000	1.68327e+07
Methionine	32000000	5.57678e+06	28880000	6.68407e+06	3.75462e+07	3.04998e+06	22220000	2.54645e+06
myoInositol	2.97679e+06	2.74244e+06	6577500	4.12017e+06	5.20705e+06	2.19569e+06	715787	344577
NAcetylbetaalanine	1.21439e+08	4.83794e+07	115760200	5.1929e+07	1.10697e+08	3.86304e+07	85217800	3.26126e+07
NAcetylglutamate	1.98843e+06	522058	1960600	506876	2.93046e+06	1.17069e+06	1169100	180089
NAcetylglutamine	1.10414e+06	309413	1120034	292723	1.15397e+06	246513	919963	203789
NAcetylornithine	1.35329e+07	1.32452e+06	13589000	3.00474e+06	1.73554e+07	2.20664e+06	9380000	1.05638e+06
Ornithine	2.20714e+07	2.71238e+06	20389000	3.36108e+06	2.16923e+07	736456	18400000	1.86786e+06
Orotate	3.07571e+06	618203	3741200	737031	3.56015e+06	578380	3405000	453897
Pantothenate	1.78557e+07	3.19782e+06	7845300	2.78134e+06	1.25087e+07	2.34917e+06	5490500	1.86899e+06
Phenylalanine	3.31143e+08	5.73741e+07	298310000	6.1483e+07	3.50462e+08	4.18777e+07	245900000	3.89953e+07
Phenyllacticacid	1.13429e+07	3.08242e+06	10183000	3.1986e+06	1.57392e+07	2.07029e+06	10320000	1.91451e+06
Phenylpyruvate	6.32429e+06	1.28169e+06	4507200	984061	4.97231e+06	768872	4159600	864875
Proline	2.94571e+07	3.0709e+06	30570000	4.06005e+06	3.26077e+07	2.73991e+06	23390000	1.71668e+06
Pyroglutamicacid	3.85286e+08	5.07467e+07	268010000	7.63505e+07	3.70746e+08	6.38944e+07	256450000	5.52155e+07
Serine	3.29857e+07	4.61784e+06	34010000	4.79478e+06	3.84462e+07	2.1943e+06	27750000	2.86873e+06
Taurine	5.54714e+07	8.7884e+06	55000000	8.55178e+06	6.62077e+07	6.90339e+06	45270000	5.94415e+06
Thymidine	931000	304990	723210	185520	668154	201374	1005700	290908
Thymine	1.67571e+07	2.91285e+06	16193000	3.34102e+06	1.90846e+07	1.66167e+06	14298000	1.61117e+06
tricarballylicacid	1.82643e+08	5.72513e+07	172231000	6.1928e+07	2.04154e+08	4.83527e+07	75990000	1.98638e+07
Tryptophan	1.31629e+08	1.97142e+07	118560000	2.45175e+07	1.65769e+08	1.33393e+07	123960000	1.46474e+07
Tyrosine	1.47514e+08	2.48484e+07	137850000	2.84554e+07	1.69846e+08	1.41121e+07	109550000	1.51631e+07
Uracil	4.33571e+06	2.57873e+06	2779200	708446	7.29923e+06	3.96969e+06	1963500	532593
Uricacid	7.88571e+08	1.60472e+08	582700000	1.46496e+08	7.23362e+08	1.80937e+08	742400000	8.9797e+07
Uridine	19800000	3.86634e+06	19613000	3.52073e+06	2.44823e+07	1.92656e+06	16088000	2.07326e+06
Valine_betaine	292000000	3.11762e+07	274180000	5.0496e+07	3.31231e+08	2.85258e+07	207400000	2.03804e+07
Vanillin	1.79571e+07	4.77288e+06	18511000	5.97508e+06	1.78215e+07	3.16014e+06	14414000	2.05461e+06
Xanthine	918929	578048	608540	303993	1.43779e+06	1.1183e+06	283610	110408
Xylitol	5.16143e+06	850721	5099000	690392	6.16462e+06	726914	4256000	507355
xylose	1.60429e+07	1.39691e+06	15770000	2.09763e+06	1.77054e+07	1.25939e+06	11842000	1.16052e+06
